# Supplementary material for: Factors that cause endodontic failures in general practices in Japan
Source: BMC Oral Health. 2018 Apr 27;18:70. doi: 10.1186/s12903-018-0530-6 (PMC5924503; doi:10.1186/s12903-018-0530-6)
Supplement: Supplementary file 1 — Factors causing endodontic failures in all cases. (XLSX 115 kb) [file 12903_2018_530_MOESM1_ESM.xlsx]

## Sheet: Sheet1
No.	Distribution	Outcome	factor			CBCT	MTA
1	43	RCF	Insufficient enlargement of root canal
2	16	RCF	Indefinite complaint			○
3	27	RCF	Accessory canal	Residual caries		○
4	23	RCF	Insufficient enlargement of root canal	Residual caries
5	24	RCF	Transportation	Open apices			○
6	36	Ext	Perforation
7	34	RCF	Transportation
8	22	apico	Open apices
9	44	RCF	Missed canal
10	36	RCF	Perforation
11	37	Ext	Root fracture
12	17	RCF	Open apices
13	15	Ext	Open apices
14	27	RCF	Separated instruments
15	27	Ext	Perforation
16	36	RCF	Insufficient enlargement of root canal
17	26	Ext	Perforation
18	17	Ext	Endo-perio
19	46	RCF	Inaccessible root apex
20	25	RCF	Perforation			○	○
21	16	RCF	Root fracture
22	12	Ext	Root fracture			○
23	26	RCF	Open apices
24	47	RCF	Open apices
25	45	RCF	Open apices
26	33	RCF	Open apices
27	45	RCF	Accessory canal
28	46	RCF	Separated instruments
29	25	RCF	Occlusal trauma
30	27	RCF	Open apices
31	44	apico	Transportation			○
32	27	RCF	Separated instruments			○
33	45	RCF	Inaccessible root apex
34	26	RCF	Root fracture
35	36	RCF	Missed canal	Transportation
36	22	RCF	Open apices
37	36	RCF	Separated instruments
38	16	Ext	Root fracture			○
39	26	RCF	Missed canal (DB)
40	36	Ext	Root fracture
41	15	RCF	Open apices
42	44	RCF	Nonodontogenic toothache
43	46	RCF	Endo-perio
44	44	RCF	Missed canal	Perforation			○
45	26	RCF	Missed canal (MMB)	Transportation
46	47	Ext	Perforation
47	25	RCF	Insufficient enlargement of root canal
48	25	RCF	Insufficient enlargement of root canal
49	12	RCF	Endo-perio			○
50	25	adhesion	Root fracture
51	36	RCF	Inaccessible root apex			○
52	27	RCF	Insufficient enlargement of root canal	Residual caries
53	37	Ext	Root fracture			○
54	26	RCF	Missed canal (MB)	Residual caries	Root fracture	○
55	37	RCF	Perforation				○
56	21	RCF	Insufficient enlargement of root canal	Residual caries		○
57	17	RCF	Open apices			○
58	45	RCF	Insufficient enlargement of root canal
59	47	RCF	Periodontitis
60	47	RCF	Root fracture
61	15	Ext	Root fracture	Perforation
62	12	apico	Open apices
63	11	apico	Open apices
64	35	RCF	Inaccessible root apex
65	46	Ext	Open apicies			○
66	47	RCF	Perforation
67	37	RCF	Fin isthmus
68	37	RCF	Fin isthmus
69	23	Ext	Perforation
70	47	RCF	Residual caries
71	26	Ext	Perforation
72	14	RCF	Fenestration			○
73	36	RCF	Fin isthmus
74	26	RCF	Perforation	Missed canal (MB)			○
75	46	RCF	Open apices
76	27	RCF	Root fracture			○
77	15	RCF	Open apices
78	24	apico	Fenestration
79	26	RCF	Missed canal			○
80	15	RCF	Missed canal	Transportation
81	47	RCF	Missed canal	Transportation		○
82	11	RCF	Open apices
83	45	RCF	Fin isthmus	x		○
84	27	RCF	Open apices
85	13	apico	Accessory canal			○
86	37	Ext	Inaccessible root apex			○
87	26	RCF	Missed canal (MMB)	Perforation	Transportation	○	○
88	46	RCF	Open apices	Perforation			○
89	37	RCF	Fin isthmus
90	43	RCF	Open apices
91	15	RCF	Fin isthmus	Open apices		○
92	16	RCF	Missed canal (MMB)			○
93	13	RCF	Fenestration			○
94	21	replant	Perforation			○
95	46	RCF	Fin isthmus
96	26	RCF	Fin isthmus			○
97	37	Ext	Perforation	Open apices		○
98	34	RCF	Insufficient enlargement of root canal
99	35	Ext	Root fracture	Separated instruments
100	33	RCF	Insufficient enlargement of root canal
101	37	hemisection	Endo-perio
102	15	RCF	Open apices	Residual caries		○
103	27	RCF	Perforation
